# Supplementary material for: Overcoming the widespread flaws in the annotation of vertebrate selenoprotein genes in public databases
Source: PLoS Comput Biol. 2026 Jan 12;22(1):e1013885. doi: 10.1371/journal.pcbi.1013885 (PMC12822975; doi:10.1371/journal.pcbi.1013885)
Supplement: S1 Table — Separated sheets are used for Ensembl and NCBI genomes. For the latter, a column clarifies if the assembly is from GenBank or RefSeq. The column “Crashed” marks as “True” those assemblies that were excluded from analyses due to errors in our selenoprotein prediction pipeline. (XLSX) [file pcbi.1013885.s004.xlsx]

## Sheet: Ensembl genomes
Accession.ID	Species.Name	Crashed
OctDeg1.0	Octodon_degus	True
Nemo_v1	Amphiprion_percula	False
Zonotrichia_albicollis-1.0.1	Zonotrichia_albicollis	False
PoeFor_5.1.2	Poecilia_formosa	False
Otsh_v1.0	Oncorhynchus_tshawytscha	False
Rongchang_pig_v1	Sus_scrofa_rongchang	False
pteVam1	Pteropus_vampyrus	False
TREESHREW	Tupaia_belangeri	False
mPhoSin1.pri	Phocoena_sinus	False
Cse_v1.0	Cynoglossus_semilaevis	False
SaiBol1.0	Saimiri_boliviensis_boliviensis	False
OchPri2.0-Ens	Ochotona_princeps	False
Cebus_imitator-1.0	Cebus_capucinus	False
COMMON_SHREW1	Sorex_araneus	False
UCB_Xtro_10.0	Xenopus_tropicalis	False
Nfu_20140520	Nothobranchius_furzeri	False
GeoFor_1.0	Geospiza_fortis	False
Hunaghe_carp_2.0	Cyprinus_carpio_huanghe	False
PAHARI_EIJ_v1.1	Mus_pahari	False
AmpOce1.0	Amphiprion_ocellaris	False
PanPar1.0	Panthera_pardus	False
CaiMos1.0	Cairina_moschata_domestica	False
ASM277652v2	Piliocolobus_tephrosceles	False
ASB_HGAPassembly_v1	Lates_calcarifer	False
GRCz11	Danio_rerio	False
CHOK1GS_HDv1	Cricetulus_griseus_chok1gshd	False
mSarHar1.11	Sarcophilus_harrisii	False
ASM164957v1	Kryptolebias_marmoratus	False
Pietrain_pig_v1	Sus_scrofa_pietrain	False
Felis_catus_9.0	Felis_catus	False
fBetSpl5.2	Betta_splendens	False
HLtupMer3	Salvator_merianae	False
bTaeGut1_v1.p	Taeniopygia_guttata	False
fCotGob3.1	Cottoperca_gobio	False
Chrysolophus_pictus_GenomeV1.0	Chrysolophus_pictus	False
Sdu_1.0	Seriola_dumerili	False
PanLeo1.0	Panthera_leo	False
fGouWil2.1	Gouania_willdenowi	False
Pygocentrus_nattereri-1.0.2	Pygocentrus_nattereri	False
bStrHab1_v1.p	Strigops_habroptila	False
ChiLan1.0	Chinchilla_lanigera	False
ASM369795v1	Calidris_pygmaea	False
Stegastes_partitus-1.0.2	Stegastes_partitus	False
Landrace_pig_v1	Sus_scrofa_landrace	False
Accipiter_nisus_ver1.0	Accipiter_nisus	False
OtoGar3	Otolemur_garnettii	False
dlabrax2021	Dicentrarchus_labrax	False
CriGri_1.0	Cricetulus_griseus_crigri	False
Hebao_red_carp_1.0	Cyprinus_carpio_hebaored	False
mBalMus1.v2	Balaenoptera_musculus	False
MicOch1.0	Microtus_ochrogaster	False
aptOwe1	Apteryx_owenii	False
Guppy_female_1.0_MT	Poecilia_reticulata	False
Hampshire_pig_v1	Sus_scrofa_hampshire	False
CAROLI_EIJ_v1.1	Mus_caroli	False
C3H_HeJ_v1	Mus_musculus_c3hhej	False
H_comes_QL1_v1	Hippocampus_comes	False
EBS10Xv2-PRI	Pseudonaja_textilis	False
Pmarinus_7.0	Petromyzon_marinus	False
HetGla_female_1.0	Heterocephalus_glaber_female	False
ASM200744v2	Ailuropoda_melanoleuca	False
LU_Bosgru_v3.0	Bos_grunniens	False
M_albus_1.0	Monopterus_albus	False
ASM223469v1	Oryzias_latipes_hsok	False
Cebus_imitator-1.0	Cebus_imitator	False
OtuSun1.0	Otus_sunia	False
SPRET_EiJ_v1	Mus_spretus	False
L_crocea_2.0	Larimichthys_crocea	False
Turkey_5.1	Meleagris_gallopavo	False
Parus_major1.1	Parus_major	False
ASM966005v1	Ursus_thibetanus_thibetanus	False
fSalaFa1.1	Salarias_fasciatus	False
fAstCal1.2	Astatotilapia_calliptera	False
rGopEvg1_v1.p	Gopherus_evgoodei	False
WSB_EiJ_v1	Mus_musculus_wsbeij	False
fSpaAur1.1	Sparus_aurata	False
mOrnAna1.p.v1	Ornithorhynchus_anatinus	False
Tgel_1.0	Theropithecus_gelada	False
droNov1	Dromaius_novaehollandiae	False
ASM169854v1	Rhinopithecus_bieti	False
ASM143184v1	Calidris_pugnax	False
mLynCan4_v1.p	Lynx_canadensis	False
Pelusios_castaneus-1.0	Pelusios_castaneus	False
mCya_1.0	Malurus_cyaneus_samueli	False
CroPor_comp1	Crocodylus_porosus	False
Mmur_3.0	Microcebus_murinus	False
HU_Pman_2.1	Peromyscus_maniculatus_bairdii	False
LonStrDom1	Lonchura_striata_domestica	False
Basenji_breed-1.1	Canis_lupus_familiarisbasenji	False
loxAfr3	Loxodonta_africana	False
Cavpor3.0	Cavia_porcellus	False
Okis_V2	Oncorhynchus_kisutch	False
Anan_2.0	Aotus_nancymaae	False
Astyanax_mexicanus-1.0.2	Astyanax_mexicanus_pachon	False
pvi1.1	Pogona_vitticeps	False
bGalGal1.mat.broiler.GRCg7b	Gallus_gallus	False
ASM394721v1	Amazona_collaria	False
ASM874695v1	Anas_platyrhynchos	False
Prosim_1.0	Prolemur_simus	False
Large_White_v1	Sus_scrofa_largewhite	False
Ch_v2.0.2	Clupea_harengus	False
CVASU_BBG_1.0	Capra_hircus_blackbengal	False
Chelydra_serpentina-1.0	Chelydra_serpentina	False
Panubis1.0	Papio_anubis	False
LP_J_v1	Mus_musculus_lpj	False
Lepidothrix_coronata-1.0	Lepidothrix_coronata	False
bare-nosed_wombat_genome_assembly	Vombatus_ursinus	False
fAnaTes1.2	Anabas_testudineus	False
CriGri-PICR	Cricetulus_griseus_picr	False
USDA_OmykA_1.1	Oncorhynchus_mykiss	False
mSciVul1.1	Sciurus_vulgaris	False
ASM325472v1	Canis_lupus_dingo	False
BALB_cJ_v1	Mus_musculus_balbcj	False
NGI_Narwhal_1	Monodon_monoceros	False
ASM228892v3	Delphinapterus_leucas	False
fEcheNa1.1	Echeneis_naucrates	False
CBA_J_v1	Mus_musculus_cbaj	False
Dog10K_Boxer_Tasha	Canis_lupus_familiarisboxer	False
ChlSab1.1	Chlorocebus_sabaeus	False
FalTin1.0	Falco_tinnunculus	False
bCorMon1.pri	Corvus_moneduloides	False
bMelUnd1.mat.Z	Melopsittacus_undulatus	False
Pan_tro_3.0	Pan_troglodytes	False
129S1_SvImJ_v1	Mus_musculus_129s1svimj	False
Eburgeri_3.2	Eptatretus_burgeri	True
Tibetan_Pig_v2	Sus_scrofa_tibetan	False
Fundulus_heteroclitus-3.0.2	Fundulus_heteroclitus	False
JacJac1.0	Jaculus_jaculus	False
ASM303372v1	Equus_asinus_asinus	False
USMARCv1.0	Sus_scrofa_usmarc	False
panpan1.1	Pan_paniscus	False
ASM382977v1	Junco_hyemalis	False
BallGen_V1	Labrus_bergylta	False
CamDro2	Camelus_dromedarius	False
Jinhua_pig_v1	Sus_scrofa_jinhua	False
UU_Cfam_GSD_1.0	Canis_lupus_familiarisgsd	False
athCun1	Athene_cunicularia	False
NZO_HlLtJ_v1	Mus_musculus_nzohlltj	False
GRCm39	Mus_musculus	False
ASM283717v2	Physeter_catodon	False
Macaca_fascicularis_6.0	Macaca_fascicularis	False
ASM331708v1	Hucho_hucho	False
notPer1	Nothoprocta_perdicaria	False
Cypcar_WagV4.0	Cyprinus_carpio_carpio	False
M_zebra_UMD2a	Maylandia_zebra	False
Ssal_v3.1	Salmo_salar	False
vicPac1	Vicugna_pacos	False
ASM414374v1	Phasianus_colchicus	False
DMR_v1.0	Fukomys_damarensis	False
Bison_UMD1.0	Bison_bison_bison	False
UOA_Angus_1	Bos_taurus_hybrid	False
HetGla_1.0	Heterocephalus_glaber_male	False
mRhiFer1_v1.p	Rhinolophus_ferrumequinum	False
TETRAODON8	Tetraodon_nigroviridis	False
Tarsius_syrichta-2.0.1	Carlito_syrichta	False
GouldianFinch	Erythrura_gouldiae	False
C_variegatus-1.0	Cyprinodon_variegatus	False
fSphaOr1.1	Sphaeramia_orbicularis	False
S.galili_v1.0	Nannospalax_galili	False
fParRan2.1	Parambassis_ranga	False
Xiphophorus_couchianus-4.0.1	Xiphophorus_couchianus	False
BROADS1	Gasterosteus_aculeatus	False
NumMel1.0	Numida_meleagris	False
ASM334442v1	Ursus_americanus	False
CAST_EiJ_v1	Mus_musculus_casteij	False
UrsMar_1.0	Ursus_maritimus	False
SAMN03320098_v1.1	Sinocyclocheilus_rhinocerous	False
AIIM_Pcri_1.0	Pavo_cristatus	False
PWK_PhJ_v1	Mus_musculus_pwkphj	False
ASM128173v1	Zosterops_lateralis_melanops	False
ASM223471v1	Oryzias_latipes_hni	False
UMICH_Zoey_3.1	Canis_lupus_familiarisgreatdane	False
Oar_v3.1	Ovis_aries	False
AKR_J_v1	Mus_musculus_akrj	False
PM.fa	Periophthalmus_magnuspinnatus	False
ASM858656v1	Oryzias_sinensis	False
fMasArm1.2	Mastacembelus_armatus	False
Camarhynchus_parvulus_V1.1	Camarhynchus_parvulus	False
SLUC_FBN_1	Sander_lucioperca	False
ASM342692v1	Urocitellus_parryii	False
GRCg6a	Gallus_gallus_gca000002315v5	False
PelSin_1.0	Pelodiscus_sinensis	False
fTakRub1.2	Takifugu_rubripes	False
SCA1	Serinus_canaria	False
AstBur1.0	Haplochromis_burtoni	False
GooseV1.0	Anser_cygnoides	False
BosGru_v2.0	Bos_mutus	False
SpeTri2.0	Ictidomys_tridecemlineatus	False
turTru1	Tursiops_truncatus	False
DBA_2J_v1	Mus_musculus_dba2j	False
ASM259213v1	Anser_brachyrhynchus	False
GRCh38	Homo_sapiens	False
NeoBri1.0	Neolamprologus_brichardi	False
aptRow1	Apteryx_rowi	False
Coturnix_japonica_2.0	Coturnix_japonica	False
fMyrMur1.1	Myripristis_murdjan	False
PanTig1.0	Panthera_tigris_altaica	False
ASM169857v1	Mola_mola	False
EquCab3.0	Equus_caballus	False
gadMor3.0	Gadus_morhua	False
MunDraft-v1.0	Meriones_unguiculatus	False
ASM309773v1	Gambusia_affinis	False
Oar_rambouillet_v1.0	Ovis_aries_rambouillet	False
TS10Xv2-PRI	Notechis_scutatus	False
bGalGal1.pat.whiteleghornlayer.GRCg7w	Gallus_gallus_gca016700215v2	False
ARS1	Capra_hircus	False
aptHaa1	Apteryx_haastii	False
X_maculatus-5.0-male	Xiphophorus_maculatus	False
German_Mirror_carp_1.0	Cyprinus_carpio_germanmirror	False
Chrysemys_picta_bellii-3.0.3	Chrysemys_picta_bellii	False
ASM479886v1	Varanus_komodoensis	False
Nana_v5	Naja_naja	False
ASM1334776v1	Scophthalmus_maximus	False
ASM240643v1	Spermophilus_dauricus	False
fDenClu1.1	Denticeps_clupeoides	False
fSalTru1.1	Salmo_trutta	False
mZalCal1.pri	Zalophus_californianus	False
SAMN03320099.WGS_v1.1	Sinocyclocheilus_anshuiensis	False
Astyanax_mexicanus-2.0	Astyanax_mexicanus	False
fErpCal1.1	Erpetoichthys_calabaricus	False
Dasnov3.0	Dasypus_novemcinctus	False
VulVul2.2	Vulpes_vulpes	False
ButJap1.0	Buteo_japonicus	False
SAMN03320097.WGS_v1.1	Sinocyclocheilus_grahami	False
ASM229v1	Monodelphis_domestica	False
PKINGS_0.1	Paramormyrops_kingsleyae	False
Myoluc2.0	Myotis_lucifugus	False
CEY_v1	Cervus_hanglu_yarkandensis	False
Callorhinchus_milii-6.1.3	Callorhinchus_milii	False
proCap1	Procavia_capensis	False
meerkat_22Aug2017_6uvM2_HiC	Suricata_suricatta	False
LepOcu1	Lepisosteus_oculatus	False
ASM289641v1	Gopherus_agassizii	False
bAquChr1.2	Aquila_chrysaetos_chrysaetos	False
PunNye1.0	Pundamilia_nyererei	False
PodMur_1.0	Podarcis_muralis	False
Susie_PABv2	Pongo_abelii	False
HEDGEHOG	Erinaceus_europaeus	False
MesAur1.0	Mesocricetus_auratus	False
C.can_genome_v1.0	Castor_canadensis	False
Eluc_v4	Esox_lucius	False
ASM69896v1	Struthio_camelus_australis	False
ARS-UCD1.2	Bos_taurus	False
C57BL_6NJ_v1	Mus_musculus_c57bl6nj	False
Mnem_1.0	Macaca_nemestrina	False
Om_v0.7.RACA	Oryzias_melastigma	False
NNQGG.v01	Neovison_vison	False
O_niloticus_UMD_NMBU	Oreochromis_niloticus	False
mCalJac1.pat.X	Callithrix_jacchus	False
Nleu_3.0	Nomascus_leucogenys	False
MosMos_v2_BIUU_UCD	Moschus_moschiferus	False
Mleu.le_1.0	Mandrillus_leucophaeus	False
Midas_v5	Amphilophus_citrinellus	False
ASM869450v1	Stachyris_ruficeps	False
Caty_1.0	Cercocebus_atys	False
AnoCar2.0v2	Anolis_carolinensis	False
ASM210954v1	Acanthochromis_polyacanthus	False
T_m_triunguis-2.0	Terrapene_carolina_triunguis	False
OJAV_1.1	Oryzias_javanicus	False
TENREC	Echinops_telfairi	False
ASM223467v1	Oryzias_latipes	False
ASM587006v1	Oreochromis_aureus	False
latLat_1.0	Laticauda_laticaudata	False
P_mexicana-1.0	Poecilia_mexicana	False
Mmul_10	Macaca_mulatta	False
Cang.pa_1.0	Colobus_angolensis_palliatus	False
Sedor1	Seriola_lalandi_dorsalis	False
ASM336829v1	Carassius_auratus	False
ASM222487v1	Anas_zonorhyncha	False
LatCha1	Latimeria_chalumnae	False
bCatUst1.pri	Catharus_ustulatus	False
IpCoco_1.2	Ictalurus_punctatus	False
Soccid_v01	Strix_occidentalis_caurina	False
Meug_1.0	Notamacropus_eugenii	False
ASM171598v2	Manacus_vitellinus	False
FVB_NJ_v1	Mus_musculus_fvbnj	False
Sscrofa11.1	Sus_scrofa	False
A_J_v1	Mus_musculus_aj	False
Meishan_pig_v1	Sus_scrofa_meishan	False
fSclFor1.1	Scleropages_formosus	False
RGoby_Basel_V2	Neogobius_melanostomus	False
minipig_v1.0	Sus_scrofa_wuzhishan	False
ASM359739v1	Chelonoidis_abingdonii	False
Rrox_v1	Rhinopithecus_roxellana	False
UOA_Brahman_1	Bos_indicus_hybrid	False
MUSP714	Mus_spicilegus	False
gorGor4	Gorilla_gorilla	False
FicAlb1.5	Ficedula_albicollis	True
Pcoq_1.0	Propithecus_coquereli	False
phaCin_unsw_v4.1	Phascolarctos_cinereus	False
Ee_SOAP_WITH_SSPACE	Electrophorus_electricus	False
mRatBN7.2	Rattus_norvegicus	False
Dord_2.0	Dipodomys_ordii	False
ASM966780v1	Leptobrachium_leishanense	False
ASM311381v1	Sphenodon_punctatus	False
MusPutFur1.0	Mustela_putorius_furo	False
BubBub1.0	Bubo_bubo	False
Berkshire_pig_v1	Sus_scrofa_berkshire	False
CatWag_v2_BIUU_UCD	Catagonus_wagneri	False
marMar2.1	Marmota_marmota_marmota	False
OryCun2.0	Oryctolagus_cuniculus	False
Bamei_pig_v1	Sus_scrofa_bamei	False
CavAp1.0	Cavia_aperea	False
choHof1	Choloepus_hoffmanni	False
ROS_Cfam_1.0	Canis_lupus_familiaris	False
NOD_ShiLtJ_v1	Mus_musculus_nodshiltj	False
fCycLum1.pri	Cyclopterus_lumpus	False
CAU_duck1.0	Anas_platyrhynchos_platyrhynchos	False
P_latipinna-1.0	Poecilia_latipinna	False

## Sheet: NCBI genomes
Accession.ID	Species.Name	Crashed	Database
GCF_000695815.1	Acanthisitta_chloris	False	RefSeq
GCF_021347895.1	Acanthochromis_polyacanthus	False	RefSeq
GCF_904848185.1	Acanthopagrus_latus	False	RefSeq
GCF_027475565.1	Acinonyx_jubatus	False	RefSeq
GCA_030684275.1	Acipenser_oxyrinchus_oxyrinchus	False	GenBank
GCF_902713425.1	Acipenser_ruthenus	False	RefSeq
GCA_050626445.1	Acipenser_sinensis	False	GenBank
GCA_051861665.1	Acnodon_oligacanthus	False	GenBank
GCF_903995435.1	Acomys_russatus	False	RefSeq
GCA_013398685.1	Acrocephalus_arundinaceus	False	GenBank
GCA_013389925.1	Aegithalos_caudatus	False	GenBank
GCA_013398125.1	Aegotheles_bennettii	False	GenBank
GCF_051311805.1	Agelaius_phoeniceus	False	RefSeq
GCF_023055355.1	Agelaius_tricolor	False	RefSeq
GCF_028640845.1	Ahaetulla_prasina	False	RefSeq
GCF_002007445.2	Ailuropoda_melanoleuca	False	RefSeq
GCA_024635365.1	Aix_galericulata	False	GenBank
GCA_013398995.1	Alaudala_cheleensis	False	GenBank
GCA_019788955.1	Albula_glossodonta	False	GenBank
GCA_022829145.1	Albula_goreensis	False	GenBank
GCA_013398245.1	Alca_torda	False	GenBank
GCA_029706075.1	Aldrovandia_affinis	False	GenBank
GCA_013397815.1	Aleadryas_rufinucha	False	GenBank
GCA_013399715.1	Alectura_lathami	False	GenBank
GCF_014885135.2	Alexandromys_fortis	False	RefSeq
GCF_030867095.1	Alligator_mississippiensis	False	RefSeq
GCF_000455745.1	Alligator_sinensis	False	RefSeq
GCF_017589495.1	Alosa_alosa	False	RefSeq
GCF_046254945.1	Alosa_pseudoharengus	False	RefSeq
GCF_018492685.1	Alosa_sapidissima	False	RefSeq
GCA_001420675.1	Amazona_aestiva	False	GenBank
GCA_013399615.1	Amazona_guildingii	False	GenBank
GCF_010909765.2	Amblyraja_radiata	False	RefSeq
GCF_040938575.1	Ambystoma_mexicanum	True	RefSeq
GCA_040091285.1	Ameca_splendens	False	GenBank
GCA_012411365.1	Ameiurus_melas	False	GenBank
GCA_016984155.1	Amia_calva	False	GenBank
GCF_036373705.1	Amia_ocellicauda	False	RefSeq
GCF_027887145.1	Ammospiza_caudacuta	False	RefSeq
GCF_027579445.1	Ammospiza_nelsoni	False	RefSeq
GCF_022539595.1	Amphiprion_ocellaris	False	RefSeq
GCA_003731715.1	Anabarilius_grahami	False	GenBank
GCF_900324465.2	Anabas_testudineus	False	RefSeq
GCF_050575085.1	Anarhichas_minor	False	RefSeq
GCF_004355925.1	Anarrhichthys_ocellatus	False	RefSeq
GCF_963932015.1	Anas_acuta	False	RefSeq
GCF_047663525.1	Anas_platyrhynchos	False	RefSeq
GCF_013347855.1	Anguilla_anguilla	False	RefSeq
GCF_018555375.3	Anguilla_rostrata	False	RefSeq
GCA_013396435.1	Anhinga_anhinga	False	GenBank
GCA_013400875.1	Anhinga_rufa	False	GenBank
GCF_035594765.1	Anolis_carolinensis	False	RefSeq
GCF_037176765.1	Anolis_sagrei	False	RefSeq
GCF_025583915.1	Anolis_sagrei_ordinatus	False	RefSeq
GCF_048569485.1	Anomaloglossus_baeobatrachus	False	RefSeq
GCF_031753505.1	Anomalospiza_imberbis	False	RefSeq
GCF_027596085.1	Anoplopoma_fimbria	False	RefSeq
GCF_040182565.1	Anser_cygnoides	False	RefSeq
GCA_013399115.1	Anseranas_semipalmata	False	GenBank
GCF_016432865.1	Antechinus_flavipes	False	RefSeq
GCF_040054535.1	Antennarius_striatus	False	RefSeq
GCA_013399455.1	Anthoscopus_minutus	False	GenBank
GCF_000700745.2	Antrostomus_carolinensis	False	RefSeq
GCF_030222135.1	Aotus_nancymaae	False	RefSeq
GCF_000703405.1	Apaloderma_vittatum	False	RefSeq
GCF_041296385.1	Aphelocoma_coerulescens	False	RefSeq
GCA_045298715.1	Apodemus_speciosus	False	GenBank
GCF_947179515.1	Apodemus_sylvaticus	False	RefSeq
GCF_000699145.1	Aptenodytes_forsteri	False	RefSeq
GCF_965638725.1	Aptenodytes_patagonicus	False	RefSeq
GCF_036417845.1	Apteryx_mantelli	False	RefSeq
GCF_003343035.1	Apteryx_rowi	False	RefSeq
GCF_020740795.1	Apus_apus	False	RefSeq
GCF_042186555.1	Aquarana_catesbeiana	False	RefSeq
GCF_000766835.1	Aquila_chrysaetos_canadensis	False	RefSeq
GCF_900496995.4	Aquila_chrysaetos_chrysaetos	False	RefSeq
GCA_013400195.1	Aramus_guarauna	False	GenBank
GCA_007844225.2	Arapaima_gigas	False	GenBank
GCF_007364275.1	Archocentrus_centrarchus	False	RefSeq
GCA_964260595.1	Arctogadus_glacialis	False	GenBank
GCA_013396375.1	Ardeotis_kori	False	GenBank
GCA_013399435.1	Arenaria_interpres	False	GenBank
GCF_021234435.1	Artibeus_jamaicensis	False	RefSeq
GCF_011762505.2	Arvicanthis_niloticus	False	RefSeq
GCF_903992535.2	Arvicola_amphibius	False	RefSeq
GCA_013398475.1	Asarcornis_scutulata	False	GenBank
GCF_040206685.1	Ascaphus_truei	False	RefSeq
GCF_900246225.1	Astatotilapia_calliptera	False	RefSeq
GCF_929443795.1	Astur_gentilis	False	RefSeq
GCF_023375975.1	Astyanax_mexicanus	False	RefSeq
GCA_036250305.1	Ataeniobius_toweri	False	GenBank
GCF_003259725.1	Athene_cunicularia	False	RefSeq
GCF_965140245.1	Athene_noctua	False	RefSeq
GCA_013401215.1	Atlantisia_rogersi	False	GenBank
GCA_016984175.1	Atractosteus_spatula	False	GenBank
GCA_013400975.1	Atrichornis_clamosus	False	GenBank
GCF_001266775.1	Austrofundulus_limnaeus	False	RefSeq
GCF_009819795.1	Aythya_fuligula	False	RefSeq
GCA_005784505.1	Bagarius_yarrelli	False	GenBank
GCA_013401315.1	Balaeniceps_rex	False	GenBank
GCF_949987535.1	Balaenoptera_acutorostrata	False	RefSeq
GCF_000493695.1	Balaenoptera_acutorostrata_scammoni	False	RefSeq
GCF_009873245.2	Balaenoptera_musculus	False	RefSeq
GCA_008795845.1	Balaenoptera_physalus	False	GenBank
GCF_028023285.1	Balaenoptera_ricei	False	RefSeq
GCF_011004875.1	Balearica_regulorum_gibbericeps	False	RefSeq
GCA_002909625.1	Bambusicola_thoracicus	False	GenBank
GCA_013396935.1	Baryphthengus_martii	False	GenBank
GCF_900634795.4	Betta_splendens	False	RefSeq
GCF_000754665.1	Bison_bison_bison	False	RefSeq
GCF_026225935.1	Boleophthalmus_pectinirostris	False	RefSeq
GCF_027579735.1	Bombina_bombina	True	RefSeq
GCA_013400315.1	Bombycilla_garrulus	False	GenBank
GCA_964260565.1	Boreogadus_saida	False	GenBank
GCF_029378745.1	Bos_indicus	False	RefSeq
GCF_003369695.1	Bos_indicus_x_Bos_taurus	False	RefSeq
GCF_032452875.1	Bos_javanicus	False	RefSeq
GCF_027580195.1	Bos_mutus	False	RefSeq
GCF_002263795.3	Bos_taurus	False	RefSeq
GCF_040956055.1	Brachionichthys_hirsutus	False	RefSeq
GCF_052324685.1	Brachyhypopomus_gauderio	False	RefSeq
GCF_029030835.1	Brachyistius_frenatus	False	RefSeq
GCA_013398615.1	Brachypodius_melanocephalos	False	GenBank
GCA_013401335.1	Brachypteracias_leptosomus	False	GenBank
GCF_023856365.1	Brienomyrus_brachyistius	False	RefSeq
GCF_019923935.1	Bubalus_bubalis	False	RefSeq
GCF_029407905.1	Bubalus_kerabau	False	RefSeq
GCA_965212795.1	Bubo_scandiacus	False	GenBank
GCA_013396975.1	Bucco_capensis	False	GenBank
GCF_000710305.1	Buceros_rhinoceros_silvestris	False	RefSeq
GCA_013398885.1	Bucorvus_abyssinicus	False	GenBank
GCF_023091745.1	Budorcas_taxicolor	False	RefSeq
GCF_905171765.1	Bufo_bufo	False	RefSeq
GCF_014858855.1	Bufo_gargarizans	False	RefSeq
GCA_013400855.1	Buphagus_erythrorhynchus	False	GenBank
GCA_013397275.1	Burhinus_bistriatus	False	GenBank
GCF_964188355.1	Buteo_buteo	False	RefSeq
GCA_013397715.1	Calcarius_ornatus	False	GenBank
GCF_001431845.1	Calidris_pugnax	False	RefSeq
GCA_013398955.1	Callaeas_wilsoni	False	GenBank
GCA_002218305.1	Callipepla_squamata	False	GenBank
GCF_011100555.1	Callithrix_jacchus	False	RefSeq
GCF_018977255.1	Callorhinchus_milii	False	RefSeq
GCF_003265705.2	Callorhinus_ursinus	False	RefSeq
GCF_048772815.1	Callospermophilus_lateralis	False	RefSeq
GCF_036013445.1	Caloenas_nicobarica	False	RefSeq
GCF_964195595.1	Calonectris_borealis	False	RefSeq
GCF_003957555.1	Calypte_anna	False	RefSeq
GCA_013390005.1	Calyptomena_viridis	False	GenBank
GCF_901933205.1	Camarhynchus_parvulus	False	RefSeq
GCF_048773025.1	Camelus_bactrianus	False	RefSeq
GCF_036321535.1	Camelus_dromedarius	False	RefSeq
GCF_009834535.1	Camelus_ferus	False	RefSeq
GCA_013396655.1	Campylorhamphus_procurvoides	False	GenBank
GCF_035149785.1	Candoia_aspera	False	RefSeq
GCF_048164855.1	Canis_lupus_baileyi	False	RefSeq
GCF_003254725.2	Canis_lupus_dingo	False	RefSeq
GCF_011100685.1	Canis_lupus_familiaris	False	RefSeq
GCF_001704415.2	Capra_hircus	False	RefSeq
GCF_032405125.1	Capricornis_sumatraensis	False	RefSeq
GCA_019059645.1	Caranx_melampygus	False	GenBank
GCF_003368295.1	Carassius_auratus	False	RefSeq
GCF_963082965.1	Carassius_carassius	False	RefSeq
GCF_023724105.1	Carassius_gibelio	False	RefSeq
GCF_017639515.1	Carcharodon_carcharias	True	RefSeq
GCA_013397215.1	Cardinalis_cardinalis	False	GenBank
GCF_965140235.1	Caretta_caretta	False	RefSeq
GCF_033958435.1	Carettochelys_insculpta	False	RefSeq
GCF_000690535.1	Cariama_cristata	False	RefSeq
GCF_000164805.1	Carlito_syrichta	False	RefSeq
GCF_047511655.1	Castor_canadensis	False	RefSeq
GCA_013396415.1	Casuarius_casuarius	False	GenBank
GCA_000699945.1	Cathartes_aura	False	GenBank
GCA_013398975.1	Catharus_fuscescens	False	GenBank
GCF_009819885.2	Catharus_ustulatus	False	RefSeq
GCF_034190915.1	Cavia_porcellus	False	RefSeq
GCF_023349555.1	Cebidichthys_violaceus	False	RefSeq
GCF_001604975.1	Cebus_imitator	False	RefSeq
GCF_046629955.1	Centroberyx_affinis	False	RefSeq
GCF_026898505.1	Centroberyx_gerrardi	False	RefSeq
GCF_019232065.1	Centrocercus_urophasianus	False	RefSeq
GCF_030273125.1	Centropristis_striata	False	RefSeq
GCA_013400815.1	Centropus_bengalensis	False	GenBank
GCA_013397695.1	Centropus_unirufus	False	GenBank
GCA_013396775.1	Cephalopterus_ornatus	False	GenBank
GCA_013401065.1	Cepphus_grylle	False	GenBank
GCF_000283155.1	Ceratotherium_simum_simum	False	RefSeq
GCF_000955945.1	Cercocebus_atys	False	RefSeq
GCA_013398595.1	Cercotrichas_coryphoeus	False	GenBank
GCA_013400355.1	Certhia_brachydactyla	False	GenBank
GCA_013398575.1	Certhia_familiaris	False	GenBank
GCF_019320065.1	Cervus_canadensis	False	RefSeq
GCF_910594005.1	Cervus_elaphus	False	RefSeq
GCA_002197005.1	Cervus_elaphus_hippelaphus	False	GenBank
GCA_010411085.1	Cervus_hanglu_yarkandensis	False	GenBank
GCA_013401135.1	Cettia_cetti	False	GenBank
GCA_013398935.1	Ceuthmochares_aereus	False	GenBank
GCA_013401355.1	Ceyx_cyanopectus	False	GenBank
GCA_023974075.1	Chaenocephalus_aceratus	False	GenBank
GCF_051107435.1	Chaetodon_auriga	False	RefSeq
GCF_039877785.1	Chaetodon_trifascialis	False	RefSeq
GCA_013400775.1	Chaetops_frenatus	False	GenBank
GCA_013396525.1	Chaetorhynchus_papuensis	False	GenBank
GCF_000747805.2	Chaetura_pelagica	False	RefSeq
GCF_029207755.1	Chamaea_fasciata	False	RefSeq
GCA_036324585.1	Champsocephalus_esox	False	GenBank
GCA_036324595.1	Champsocephalus_gunnari	False	GenBank
GCF_033026475.1	Channa_argus	False	RefSeq
GCA_033026295.1	Channa_striata	False	GenBank
GCF_024489055.1	Chanodichthys_erythropterus	False	RefSeq
GCF_902362185.1	Chanos_chanos	False	RefSeq
GCA_036250325.1	Characodon_lateralis	False	GenBank
GCF_000708025.1	Charadrius_vociferus	False	RefSeq
GCA_013399475.1	Chauna_torquata	False	GenBank
GCF_018320785.1	Cheilinus_undulatus	False	RefSeq
GCF_017976325.1	Chelmon_rostratus	False	RefSeq
GCF_015237465.2	Chelonia_mydas	False	RefSeq
GCF_003597395.2	Chelonoidis_abingdonii	False	RefSeq
GCA_018859375.1	Chelydra_serpentina	False	GenBank
GCF_004010195.1	Chiloscyllium_plagiosum	False	RefSeq
GCF_047496795.1	Chiloscyllium_punctatum	False	RefSeq
GCF_000276665.1	Chinchilla_lanigera	False	RefSeq
GCA_013398295.1	Chionis_minor	False	GenBank
GCF_950005125.1	Chionomys_nivalis	False	RefSeq
GCF_009829145.1	Chiroxiphia_lanceolata	False	RefSeq
GCF_000695195.1	Chlamydotis_macqueenii	False	RefSeq
GCA_003676055.1	Chloebia_gouldiae	False	GenBank
GCF_047675955.1	Chlorocebus_sabaeus	False	RefSeq
GCA_013399075.1	Chloroceryle_aenea	False	GenBank
GCA_013400585.1	Chloropsis_cyanopogon	False	GenBank
GCA_013390065.1	Chloropsis_hardwickii	False	GenBank
GCF_015220235.1	Choloepus_didactylus	False	RefSeq
GCA_013399635.1	Chordeiles_acutipennis	False	GenBank
GCA_013397655.1	Chroicocephalus_maculipennis	False	GenBank
GCF_963924245.1	Chroicocephalus_ridibundus	False	RefSeq
GCF_011386835.1	Chrysemys_picta_bellii	False	RefSeq
GCF_000296735.1	Chrysochloris_asiatica	False	RefSeq
GCA_013396505.1	Chunga_burmeisteri	False	GenBank
GCA_013396715.1	Ciccaba_nigrolineata	False	GenBank
GCF_034638445.1	Ciconia_boyciana	False	RefSeq
GCA_013399255.1	Ciconia_maguari	False	GenBank
GCF_963662255.1	Cinclus_cinclus	False	RefSeq
GCA_013399935.1	Cinclus_mexicanus	False	GenBank
GCA_013399555.1	Circaetus_pectoralis	False	GenBank
GCA_033026305.1	Cirrhinus_molitorella	False	GenBank
GCA_036247105.2	Cirrhinus_mrigala	False	GenBank
GCA_013400215.1	Cisticola_juncidis	False	GenBank
GCF_024256425.1	Clarias_gariepinus	False	RefSeq
GCA_013621035.1	Clarias_magur	False	GenBank
GCA_013398175.1	Climacteris_rufus	False	GenBank
GCF_023055335.1	Clinocottus_analis	False	RefSeq
GCF_900700415.2	Clupea_harengus	False	RefSeq
GCA_013397755.1	Cnemophilus_loriae	False	GenBank
GCA_030846915.1	Cnephaeus_nilssonii	False	GenBank
GCA_965649865.1	Coccothraustes_coccothraustes	False	GenBank
GCA_013396365.1	Cochlearius_cochlearius	False	GenBank
GCA_042479465.1	Coilia_grayii	False	GenBank
GCA_000599465.2	Colinus_virginianus	False	GenBank
GCF_028858725.1	Colius_striatus	False	RefSeq
GCA_004119915.2	Collichthys_lucidus	False	GenBank
GCF_000951035.1	Colobus_angolensis_palliatus	False	RefSeq
GCF_033807715.1	Cololabis_saira	False	RefSeq
GCF_904425465.1	Colossoma_macropomum	False	RefSeq
GCA_032206185.1	Columba_guinea	False	GenBank
GCF_036013475.1	Columba_livia	False	RefSeq
GCA_013397635.1	Columbina_picui	False	GenBank
GCF_000260355.1	Condylura_cristata	False	RefSeq
GCF_963514075.1	Conger_conger	False	RefSeq
GCA_013398635.1	Copsychus_sechellarum	False	GenBank
GCF_003945725.1	Corapipo_altera	False	RefSeq
GCF_020615455.1	Coregonus_clupeaformis	False	RefSeq
GCA_902810595.1	Coregonus_sp._'balchen'	False	GenBank
GCA_036851935.1	Coregonus_suidteri	False	GenBank
GCF_000691975.1	Corvus_brachyrhynchos	True	RefSeq
GCF_000738735.6	Corvus_cornix_cornix	False	RefSeq
GCF_020740725.1	Corvus_hawaiiensis	False	RefSeq
GCF_017639235.1	Corvus_kubaryi	False	RefSeq
GCF_009650955.1	Corvus_moneduloides	False	RefSeq
GCA_002895965.2	Coryphaenoides_rupestris	False	GenBank
GCA_013396815.1	Corythaeola_cristata	False	GenBank
GCA_013399495.1	Corythaixoides_concolor	False	GenBank
GCF_030265065.1	Corythoichthys_intestinalis	False	RefSeq
GCF_900634415.1	Cottoperca_gobio	False	RefSeq
GCF_001577835.2	Coturnix_japonica	False	RefSeq
GCA_036173005.1	Crenichthys_baileyi	False	GenBank
GCF_003668045.3	Cricetulus_griseus	False	RefSeq
GCF_001723895.1	Crocodylus_porosus	False	RefSeq
GCA_008692635.1	Crocuta_crocuta	False	GenBank
GCA_039797435.1	Crotalus_adamanteus	False	GenBank
GCA_051820455.1	Crotalus_horridus	False	GenBank
GCF_016545835.1	Crotalus_tigris	False	RefSeq
GCA_013397455.1	Crotophaga_sulcirostris	False	GenBank
GCA_013389845.1	Crypturellus_soui	False	GenBank
GCA_013389825.1	Crypturellus_undulatus	False	GenBank
GCF_019924925.1	Ctenopharyngodon_idella	False	RefSeq
GCF_017976375.1	Cuculus_canorus	False	RefSeq
GCA_040182925.1	Culter_alburnus	False	GenBank
GCF_002901205.1	Cyanistes_caeruleus	False	RefSeq
GCF_009769545.1	Cyclopterus_lumpus	False	RefSeq
GCF_013377495.2	Cygnus_atratus	False	RefSeq
GCF_009769625.2	Cygnus_olor	False	RefSeq
GCF_027409185.1	Cynocephalus_volans	False	RefSeq
GCF_000523025.1	Cynoglossus_semilaevis	False	RefSeq
GCF_016077235.1	Cyprinodon_tularosa	False	RefSeq
GCF_000732505.1	Cyprinodon_variegatus	False	RefSeq
GCF_018340385.1	Cyprinus_carpio	False	RefSeq
GCF_038088225.1	Cyrtonyx_montezumae	False	RefSeq
GCA_029465975.1	Dallia_pectoralis	False	GenBank
GCF_033118175.1	Dama_dama	False	RefSeq
GCF_903798145.1	Danio_aesculapii	False	RefSeq
GCF_049306965.1	Danio_rerio	False	RefSeq
GCA_007224835.1	Danionella_cerebrum	False	GenBank
GCA_013397915.1	Daphoenositta_chrysoptera	False	GenBank
GCA_013397935.1	Dasyornis_broadbenti	False	GenBank
GCF_030445035.2	Dasypus_novemcinctus	False	RefSeq
GCA_044048945.1	Daubentonia_madagascariensis	False	GenBank
GCF_002288925.2	Delphinapterus_leucas	False	RefSeq
GCF_949987515.2	Delphinus_delphis	False	RefSeq
GCF_039654945.1	Dendrobates_tinctorius	False	RefSeq
GCF_027789765.1	Dendropsophus_ebraccatus	True	RefSeq
GCF_900700375.1	Denticeps_clupeoides	False	RefSeq
GCF_009764565.3	Dermochelys_coriacea	False	RefSeq
GCF_022682495.2	Desmodus_rotundus	False	RefSeq
GCA_013396995.1	Dicaeum_eximium	False	GenBank
GCF_905237075.1	Dicentrarchus_labrax	False	RefSeq
GCF_020826845.1	Diceros_bicornis_minor	True	RefSeq
GCA_013399195.1	Dicrurus_megarhynchus	False	GenBank
GCF_024711535.1	Dipodomys_merriami	False	RefSeq
GCF_000151885.1	Dipodomys_ordii	False	RefSeq
GCF_019054845.1	Dipodomys_spectabilis	False	RefSeq
GCA_031216635.1	Dissostichus_eleginoides	False	GenBank
GCA_011823955.1	Dissostichus_mawsoni	False	GenBank
GCA_013397315.1	Donacobius_atricapilla	False	GenBank
GCF_030265055.1	Doryrhamphus_excisus	False	RefSeq
GCF_036370855.1	Dromaius_novaehollandiae	False	RefSeq
GCA_013398915.1	Dromas_ardeola	False	GenBank
GCF_019393635.1	Dromiciops_gliroides	False	RefSeq
GCA_013400955.1	Drymodes_brunneopygia	False	GenBank
GCF_014839835.1	Dryobates_pubescens	False	RefSeq
GCA_013389985.1	Dryoscopus_gambensis	False	GenBank
GCF_027744805.1	Dunckerocampus_dactyliophorus	False	RefSeq
GCF_900963305.1	Echeneis_naucrates	False	RefSeq
GCF_000313985.2	Echinops_telfairi	False	RefSeq
GCA_013397115.1	Edolisoma_coerulescens	False	GenBank
GCF_000687185.1	Egretta_garzetta	False	RefSeq
GCA_013398795.1	Elachura_formosa	False	GenBank
GCF_013358815.1	Electrophorus_electricus	False	RefSeq
GCA_030913585.1	Electrophorus_voltai	False	GenBank
GCF_036324505.1	Eleginops_maclovinus	False	RefSeq
GCF_000299155.1	Elephantulus_edwardii	False	RefSeq
GCF_024166365.1	Elephas_maximus_indicus	False	RefSeq
GCF_035609145.1	Eleutherodactylus_coqui	False	RefSeq
GCF_023053635.1	Elgaria_multicarinata_webbii	False	RefSeq
GCA_013398835.1	Emberiza_fucata	False	GenBank
GCF_022577435.1	Embiotoca_jacksoni	False	RefSeq
GCF_003031625.1	Empidonax_traillii	False	RefSeq
GCF_026122565.2	Emydura_macquarii_macquarii	False	RefSeq
GCF_028017835.1	Emys_orbicularis	False	RefSeq
GCF_034702125.1	Engraulis_encrasicolus	False	RefSeq
GCF_040894005.1	Engystomops_pustulosus	False	RefSeq
GCF_002288905.1	Enhydra_lutris_kenyoni	False	RefSeq
GCF_043641665.1	Enoplosus_armatus	False	RefSeq
GCF_033978785.1	Entelurus_aequoreus	False	RefSeq
GCA_013397615.1	Eolophus_roseicapilla	False	GenBank
GCA_051314025.1	Epinephelus_coioides	False	GenBank
GCF_011397635.1	Epinephelus_fuscoguttatus	False	RefSeq
GCF_005281545.1	Epinephelus_lanceolatus	True	RefSeq
GCF_006386435.1	Epinephelus_moara	False	RefSeq
GCF_027574615.1	Eptesicus_fuscus	False	RefSeq
GCF_041296235.1	Equus_asinus	False	RefSeq
GCF_041296265.1	Equus_caballus	False	RefSeq
GCF_037783145.1	Equus_przewalskii	False	RefSeq
GCF_021613505.1	Equus_quagga	False	RefSeq
GCA_965152235.1	Eretmochelys_imbricata	False	GenBank
GCF_950295315.1	Erinaceus_europaeus	False	RefSeq
GCA_013398395.1	Erithacus_rubecula	False	GenBank
GCF_900747795.2	Erpetoichthys_calabaricus	False	RefSeq
GCA_013400515.1	Erpornis_zantholeuca	False	GenBank
GCA_013397435.1	Erythrocercus_mccallii	False	GenBank
GCF_031021105.1	Erythrolamprus_reginae	False	RefSeq
GCF_028021215.1	Eschrichtius_robustus	False	RefSeq
GCF_011004845.1	Esox_lucius	False	RefSeq
GCF_013103735.1	Etheostoma_cragini	False	RefSeq
GCF_008692095.1	Etheostoma_spectabile	False	RefSeq
GCF_028564815.1	Eubalaena_glacialis	False	RefSeq
GCF_028583425.1	Eublepharis_macularius	False	RefSeq
GCA_013396675.1	Eubucco_bourcierii	False	GenBank
GCF_026437365.1	Eucyclogobius_newberryi	False	RefSeq
GCA_013398775.1	Eudromia_elegans	False	GenBank
GCA_010085355.1	Eudyptes_chrysocome	False	GenBank
GCA_010084205.1	Eudyptes_chrysolophus	False	GenBank
GCA_010085365.1	Eudyptes_filholi	False	GenBank
GCA_010082375.1	Eudyptes_moseleyi	False	GenBank
GCA_010085335.1	Eudyptes_pachyrhynchus	False	GenBank
GCA_010085315.1	Eudyptes_robustus	False	GenBank
GCA_010080425.1	Eudyptes_schlegeli	False	GenBank
GCA_010078445.1	Eudyptes_sclateri	False	GenBank
GCA_010080465.1	Eudyptula_albosignata	False	GenBank
GCA_010080355.1	Eudyptula_minor	False	GenBank
GCA_010078495.1	Eudyptula_minor_novaehollandiae	False	GenBank
GCA_013397775.1	Eulacestoma_nigropectus	False	GenBank
GCF_041146395.1	Eulemur_rufifrons	False	RefSeq
GCF_029931775.1	Euleptes_europaea	False	RefSeq
GCF_004028035.1	Eumetopias_jubatus	False	RefSeq
GCF_000690775.1	Eurypyga_helias	False	RefSeq
GCA_013400335.1	Eurystomus_gularis	False	GenBank
GCF_039878825.1	Excalfactoria_chinensis	False	RefSeq
GCF_023638135.1	Falco_biarmicus	False	RefSeq
GCF_023634085.1	Falco_cherrug	False	RefSeq
GCF_017639655.2	Falco_naumanni	True	RefSeq
GCF_023634155.1	Falco_peregrinus	False	RefSeq
GCF_015220075.1	Falco_rusticolus	False	RefSeq
GCA_013398115.1	Falcunculus_frontatus	False	GenBank
GCF_018350175.1	Felis_catus	False	RefSeq
GCF_000247815.1	Ficedula_albicollis	True	RefSeq
GCA_013399695.1	Formicarius_rufipectus	False	GenBank
GCA_013389945.1	Fregata_magnificens	False	GenBank
GCA_013399335.1	Fregetta_grallaria	False	GenBank
GCF_012274545.1	Fukomys_damarensis	False	RefSeq
GCF_000690835.1	Fulmarus_glacialis	False	RefSeq
GCF_011125445.2	Fundulus_heteroclitus	False	RefSeq
GCA_013397465.1	Furnarius_figulus	False	GenBank
GCF_026213295.1	Gadus_chalcogrammus	False	RefSeq
GCF_031168955.1	Gadus_macrocephalus	False	RefSeq
GCF_902167405.1	Gadus_morhua	False	RefSeq
GCA_964260575.1	Gadus_morhua_'NCC'	False	GenBank
GCA_013399015.1	Galbula_dea	False	GenBank
GCA_019455555.1	Galemys_pyrenaicus	False	GenBank
GCF_000696425.1	Galeopterus_variegatus	False	RefSeq
GCF_016699485.2	Gallus_gallus	False	RefSeq
GCF_019740435.1	Gambusia_affinis	False	RefSeq
GCF_049309525.1	Garra_rufa	False	RefSeq
GCF_016920845.1	Gasterosteus_aculeatus_aculeatus	False	RefSeq
GCF_030936135.1	Gavia_stellata	False	RefSeq
GCF_001723915.1	Gavialis_gangeticus	False	RefSeq
GCF_001447785.1	Gekko_japonicus	False	RefSeq
GCA_051903775.1	Gekko_kuhli	False	GenBank
GCF_046128005.1	Genypterus_blacodes	False	RefSeq
GCA_013389885.1	Geococcyx_californianus	False	GenBank
GCF_000277835.1	Geospiza_fortis	False	RefSeq
GCA_009764595.1	Geothlypis_trichas	False	GenBank
GCF_902459505.1	Geotrypetes_seraphini	False	RefSeq
GCF_021462225.1	Girardinichthys_multiradiatus	False	RefSeq
GCA_013401295.1	Glareola_pratincola	False	GenBank
GCA_013399595.1	Glaucidium_brasilianum	False	GenBank
GCF_963455315.2	Globicephala_melas	False	RefSeq
GCA_040091325.1	Goodea_atripinnis	False	GenBank
GCF_007399415.2	Gopherus_evgoodei	False	RefSeq
GCF_025201925.1	Gopherus_flavomarginatus	True	RefSeq
GCF_029281585.2	Gorilla_gorilla_gorilla	False	RefSeq
GCF_900634775.1	Gouania_willdenowi	False	RefSeq
GCF_016433145.1	Gracilinanus_agilis	False	RefSeq
GCA_013396735.1	Grallaria_varia	False	GenBank
GCF_004785775.1	Grammomys_surdaster	False	RefSeq
GCA_013397955.1	Grantiella_picta	False	GenBank
GCF_028858705.1	Grus_americana	True	RefSeq
GCA_045298695.1	Grus_japonensis	False	GenBank
GCA_024510155.1	Gulo_gulo_luscus	False	GenBank
GCF_902827175.1	Gymnodraco_acuticeps	False	RefSeq
GCF_018139145.2	Gymnogyps_californianus	False	RefSeq
GCA_013399875.1	Gymnorhina_tibicen	False	GenBank
GCA_029692085.1	Gymnothorax_javanicus	False	GenBank
GCF_027477595.1	Haemorhous_mexicanus	False	RefSeq
GCA_013397595.1	Halcyon_senegalensis	False	GenBank
GCF_947461875.1	Haliaeetus_albicilla	False	RefSeq
GCF_000737465.1	Haliaeetus_leucocephalus	False	RefSeq
GCF_033239565.1	Halichoeres_trimaculatus	False	RefSeq
GCF_012393455.1	Halichoerus_grypus	False	RefSeq
GCF_018398535.1	Haplochromis_burtoni	False	RefSeq
GCF_026419915.1	Harpia_harpyja	False	RefSeq
GCF_036169615.1	Heliangelus_exortis	False	RefSeq
GCA_013399135.1	Heliornis_fulica	False	GenBank
GCA_013400155.1	Helopsaltes_ochotensis	False	GenBank
GCA_033459395.1	Hemibagrus_guttatus	False	GenBank
GCF_019097595.1	Hemibagrus_wyckioides	False	RefSeq
GCF_027244095.1	Hemicordylus_capensis	False	RefSeq
GCA_013396855.1	Hemiprocne_comata	False	GenBank
GCF_020745735.1	Hemiscyllium_ocellatum	False	RefSeq
GCF_048418815.1	Hemitrygon_akajei	False	RefSeq
GCF_035084215.1	Heptranchias_perlo	False	RefSeq
GCF_014898765.1	Herpailurus_yagouaroundi	False	RefSeq
GCA_013399355.1	Herpetotheres_cachinnans	False	GenBank
GCF_000247695.1	Heterocephalus_glaber	False	RefSeq
GCF_036365525.1	Heterodontus_francisci	False	RefSeq
GCF_032191835.1	Heteronotia_binoei	False	RefSeq
GCA_013400095.1	Himantopus_himantopus	False	GenBank
GCF_001891065.2	Hippocampus_comes	False	RefSeq
GCF_025434085.1	Hippocampus_zosterae	False	RefSeq
GCF_009819705.1	Hippoglossus_hippoglossus	False	RefSeq
GCF_022539355.2	Hippoglossus_stenolepis	False	RefSeq
GCA_013400075.1	Hippolais_icterina	False	GenBank
GCF_030028045.1	Hippopotamus_amphibius_kiboko	False	RefSeq
GCF_001890085.2	Hipposideros_armiger	False	RefSeq
GCF_015227805.2	Hirundo_rustica	False	RefSeq
GCA_003692655.1	Hirundo_rustica_rustica	False	GenBank
GCF_000001405.40	Homo_sapiens	False	RefSeq
GCF_029633855.1	Hoplias_malabaricus	False	RefSeq
GCA_013401035.1	Horornis_vulcanius	False	GenBank
GCA_036884735.1	Huso_huso	False	GenBank
GCF_003009895.1	Hyaena_hyaena	False	RefSeq
GCF_029499605.1	Hyla_sarda	False	RefSeq
GCA_013397195.1	Hylia_prasina	False	GenBank
GCF_009828535.3	Hylobates_moloch	False	RefSeq
GCA_019447015.1	Hymenochirus_boettgeri	False	GenBank
GCF_030144855.1	Hypanus_sabinus	False	RefSeq
GCF_040937935.1	Hyperolius_riggenbachi	True	RefSeq
GCA_013400635.1	Hypocryptadius_cinnamomeus	False	GenBank
GCF_021917145.1	Hypomesus_transpacificus	False	RefSeq
GCA_013398815.1	Ibidorhyncha_struthersii	False	GenBank
GCF_023375685.1	Ictalurus_furcatus	False	RefSeq
GCF_001660625.3	Ictalurus_punctatus	True	RefSeq
GCF_016881025.1	Ictidomys_tridecemlineatus	False	RefSeq
GCA_013398055.1	Ifrita_kowaldi	False	GenBank
GCA_013399915.1	Illadopsis_cleaveri	False	GenBank
GCA_040091305.1	Ilyodon_furcidens	False	GenBank
GCF_027791375.1	Indicator_indicator	True	RefSeq
GCA_013399975.1	Indicator_maculatus	False	GenBank
GCA_013397155.1	Irena_cyanogastra	False	GenBank
GCA_013400555.1	Jacana_jacana	False	GenBank
GCF_020740685.1	Jaculus_jaculus	False	RefSeq
GCA_964034765.1	Knipowitschia_caucasica	True	GenBank
GCF_026419965.1	Kogia_breviceps	False	RefSeq
GCF_001649575.2	Kryptolebias_marmoratus	False	RefSeq
GCF_022985175.1	Labeo_rohita	False	RefSeq
GCF_963930695.1	Labrus_bergylta	False	RefSeq
GCF_963584025.1	Labrus_mixtus	False	RefSeq
GCF_009819535.1	Lacerta_agilis	False	RefSeq
GCF_949774975.1	Lagenorhynchus_albirostris	False	RefSeq
GCF_019238085.1	Lagopus_leucura	False	RefSeq
GCF_023343835.1	Lagopus_muta	False	RefSeq
GCA_965212235.1	Lampetra_fluviatilis	False	GenBank
GCA_965212315.1	Lampetra_planeri	False	GenBank
GCF_029633865.1	Lampris_incognitus	False	RefSeq
GCA_015883425.2	Lamprotornis_superbus	False	GenBank
GCA_013397235.1	Lanius_ludovicianus	False	GenBank
GCF_000972845.2	Larimichthys_crocea	False	RefSeq
GCF_964199755.1	Larus_michahellis	False	RefSeq
GCA_013400295.1	Larus_smithsonianus	False	GenBank
GCF_001640805.2	Lates_calcarifer	False	RefSeq
GCA_033238685.1	Lates_japonicus	False	GenBank
GCF_037157495.1	Lathamus_discolor	False	RefSeq
GCF_037176945.1	Latimeria_chalumnae	False	RefSeq
GCA_013400445.1	Leiothrix_lutea	False	GenBank
GCF_020740605.2	Lemur_catta	False	RefSeq
GCF_018350155.1	Leopardus_geoffroyi	False	RefSeq
GCF_965140265.1	Lepidochelys_kempii	False	RefSeq
GCA_965140295.1	Lepidochelys_olivacea	False	GenBank
GCF_001604755.1	Lepidothrix_coronata	False	RefSeq
GCF_040954835.1	Lepisosteus_oculatus	False	RefSeq
GCA_013399835.1	Leptocoma_aspasia	False	GenBank
GCF_031893055.1	Leptodactylus_fuscus	False	RefSeq
GCF_000349705.1	Leptonychotes_weddellii	False	RefSeq
GCF_000691785.1	Leptosomus_discolor	False	RefSeq
GCF_033115175.1	Lepus_europaeus	False	RefSeq
GCA_029204185.1	Lerista_edwardsae	False	GenBank
GCF_015708825.1	Lethenteron_reissneri	False	RefSeq
GCA_965140175.1	Leuciscus_chuanchicus	False	GenBank
GCA_041200155.1	Leuciscus_waleckii	False	GenBank
GCA_013397325.1	Leucopsar_rothschildi	False	GenBank
GCF_028641065.1	Leucoraja_erinaceus	False	RefSeq
GCF_036924035.1	Leuresthes_tenuis	False	RefSeq
GCF_963576545.1	Limanda_limanda	False	RefSeq
GCA_002844005.1	Limosa_lapponica_baueri	False	GenBank
GCA_006348945.1	Liparis_tanakae	False	GenBank
GCF_000442215.2	Lipotes_vexillifer	False	RefSeq
GCF_005870125.1	Lonchura_striata	False	RefSeq
GCF_010015895.1	Lontra_canadensis	False	RefSeq
GCA_013396455.1	Lophotis_ruficrista	False	GenBank
GCA_964260585.1	Lota_lota	False	GenBank
GCA_013398455.1	Loxia_curvirostra	False	GenBank
GCA_013396895.1	Loxia_leucoptera	False	GenBank
GCF_030014295.1	Loxodonta_africana	False	RefSeq
GCA_014773175.1	Lucifuga_dentata	False	GenBank
GCF_902655055.1	Lutra_lutra	False	RefSeq
GCF_007474595.2	Lynx_canadensis	False	RefSeq
GCA_900661375.1	Lynx_pardinus	False	GenBank
GCF_022079265.1	Lynx_rufus	False	RefSeq
GCF_037993035.2	Macaca_fascicularis	False	RefSeq
GCF_003339765.1	Macaca_mulatta	False	RefSeq
GCF_043159975.1	Macaca_nemestrina	False	RefSeq
GCF_024542745.1	Macaca_thibetana_thibetana	False	RefSeq
GCA_013397975.1	Machaerirhynchus_nigripectus	False	GenBank
GCF_037893015.1	Macrotis_lagotis	False	RefSeq
GCF_027887155.1	Malaclemys_terrapin_pileata	False	RefSeq
GCA_013397995.1	Malurus_elegans	False	GenBank
GCF_030028575.1	Malurus_melanocephalus	False	RefSeq
GCF_025592945.1	Manacus_candei	False	RefSeq
GCF_001715985.3	Manacus_vitellinus	False	RefSeq
GCF_000951045.1	Mandrillus_leucophaeus	False	RefSeq
GCF_040802235.1	Manis_javanica	False	RefSeq
GCF_030020395.1	Manis_pentadactyla	False	RefSeq
GCF_047511675.1	Marmota_flaviventris	False	RefSeq
GCF_001458135.2	Marmota_marmota_marmota	False	RefSeq
GCF_021218885.2	Marmota_monax	False	RefSeq
GCF_900324485.2	Mastacembelus_armatus	False	RefSeq
GCF_008632895.1	Mastomys_coucha	False	RefSeq
GCF_020497125.1	Mauremys_mutica	False	RefSeq
GCF_016161935.1	Mauremys_reevesii	False	RefSeq
GCF_041146795.1	Maylandia_zebra	False	RefSeq
GCA_010078485.1	Megadyptes_antipodes_antipodes	False	GenBank
GCF_018812025.1	Megalobrama_amblycephala	False	RefSeq
GCA_019176425.1	Megalops_atlanticus	False	GenBank
GCF_013368585.1	Megalops_cyprinoides	False	RefSeq
GCF_026170545.1	Melanerpes_formicivorus	False	RefSeq
GCA_013397845.1	Melanocharis_versteri	False	GenBank
GCF_017639745.1	Melanotaenia_boesemani	False	RefSeq
GCF_000146605.3	Meleagris_gallopavo	False	RefSeq
GCF_922984935.1	Meles_meles	False	RefSeq
GCF_012275295.1	Melopsittacus_undulatus	False	RefSeq
GCF_028018845.1	Melospiza_georgiana	False	RefSeq
GCA_011057915.1	Melospiza_melodia_maxima	False	GenBank
GCF_035770615.1	Melospiza_melodia_melodia	False	RefSeq
GCF_028551555.1	Melozone_crissalis	False	RefSeq
GCA_907169785.1	Menidia_menidia	False	GenBank
GCA_013396355.1	Menura_novaehollandiae	False	GenBank
GCF_030254825.1	Meriones_unguiculatus	False	RefSeq
GCA_964260605.1	Merluccius_merluccius	False	GenBank
GCA_030340625.1	Merluccius_polli	False	GenBank
GCF_000691845.1	Merops_nubicus	False	RefSeq
GCA_013399675.1	Mesembrinibis_cayennensis	False	GenBank
GCF_000695765.1	Mesitornis_unicolor	False	RefSeq
GCF_017639785.1	Mesocricetus_auratus	False	RefSeq
GCF_025265405.1	Mesoplodon_densirostris	False	RefSeq
GCA_050495845.1	Metynnis_hypsauchen	False	GenBank
GCF_901765095.1	Microcaecilia_unicolor	False	RefSeq
GCF_040939455.1	Microcebus_murinus	False	RefSeq
GCF_021292245.1	Micropterus_dolomieu	False	RefSeq
GCF_014851395.1	Micropterus_salmoides	False	RefSeq
GCF_000317375.1	Microtus_ochrogaster	False	RefSeq
GCF_018167655.1	Microtus_oregoni	False	RefSeq
GCF_037038515.1	Microtus_pennsylvanicus	False	RefSeq
GCA_042985785.1	Mimus_melanotis	False	GenBank
GCF_001595765.1	Miniopterus_natalensis	False	RefSeq
GCA_013397495.1	Mionectes_macconnelli	False	GenBank
GCF_029215605.1	Mirounga_angustirostris	False	RefSeq
GCF_011800145.1	Mirounga_leonina	False	RefSeq
GCF_027580225.2	Misgurnus_anguillicaudatus	False	RefSeq
GCF_038048845.1	Mixophyes_fleayi	False	RefSeq
GCF_030028105.1	Mobula_birostris	False	RefSeq
GCF_963921235.1	Mobula_hypostoma	False	RefSeq
GCA_013398855.1	Mohoua_ochrocephala	False	GenBank
GCF_014108415.1	Molossus_molossus	False	RefSeq
GCF_037042795.1	Molothrus_aeneus	False	RefSeq
GCF_012460135.2	Molothrus_ater	False	RefSeq
GCF_027887165.1	Monodelphis_domestica	False	RefSeq
GCF_005190385.1	Monodon_monoceros	False	RefSeq
GCF_001952655.1	Monopterus_albus	False	RefSeq
GCF_004916995.1	Morone_saxatilis	False	RefSeq
GCF_022376915.1	Moschus_berezovskii	False	RefSeq
GCA_013397355.1	Motacilla_alba	False	GenBank
GCF_015832195.1	Motacilla_alba_alba	False	RefSeq
GCF_022458985.1	Mugil_cephalus	False	RefSeq
GCA_046056395.1	Mugilogobius_chulae	False	GenBank
GCA_008782695.1	Muntiacus_muntjak	True	GenBank
GCF_963930625.1	Muntiacus_reevesi	False	RefSeq
GCA_027704905.1	Muraenolepis_orangiensis	False	GenBank
GCF_900094665.2	Mus_caroli	False	RefSeq
GCF_000001635.27	Mus_musculus	False	RefSeq
GCF_900095145.1	Mus_pahari	False	RefSeq
GCF_009829155.1	Mustela_erminea	False	RefSeq
GCF_030435805.1	Mustela_lutreola	False	RefSeq
GCF_022355385.1	Mustela_nigripes	False	RefSeq
GCF_011764305.1	Mustela_putorius_furo	False	RefSeq
GCF_035582795.1	Mycteria_americana	False	RefSeq
GCA_013397015.1	Myiagra_hebetior	False	GenBank
GCF_022539395.1	Myiozetetes_cayanensis	False	RefSeq
GCF_902806735.1	Myodes_glareolus	False	RefSeq
GCF_000412655.1	Myotis_brandtii	False	RefSeq
GCF_963259705.1	Myotis_daubentonii	False	RefSeq
GCF_000327345.1	Myotis_davidii	False	RefSeq
GCF_000147115.1	Myotis_lucifugus	False	RefSeq
GCF_014108235.1	Myotis_myotis	False	RefSeq
GCF_028538775.1	Myotis_yumanensis	False	RefSeq
GCF_902150065.1	Myripristis_murdjan	False	RefSeq
GCA_013400655.1	Mystacornis_crossleyi	False	GenBank
GCF_040869285.1	Myxine_glutinosa	False	RefSeq
GCF_019703515.2	Myxocyprinus_asiaticus	False	RefSeq
GCA_009733165.1	Naja_naja	False	GenBank
GCF_000622305.1	Nannospalax_galili	False	RefSeq
GCF_000935625.1	Nanorana_parkeri	False	RefSeq
GCF_036971445.1	Narcine_bancroftii	False	RefSeq
GCA_047834645.1	Nasalis_larvatus	False	GenBank
GCF_965152275.1	Natator_depressus	False	RefSeq
GCF_046127955.1	Nelusetta_ayraudi	False	RefSeq
GCF_014905685.2	Nematolebias_whitei	False	RefSeq
GCF_027579695.1	Neoarius_graeffei	False	RefSeq
GCA_013400695.1	Neodrepanis_coruscans	False	GenBank
GCF_028018385.1	Neofelis_nebulosa	False	RefSeq
GCF_020171115.1	Neogale_vison	False	RefSeq
GCF_000239395.1	Neolamprologus_brichardi	False	RefSeq
GCF_002201575.2	Neomonachus_schauinslandi	False	RefSeq
GCF_003984885.1	Neopelma_chrysocephalum	False	RefSeq
GCF_003031525.2	Neophocaena_asiaeorientalis_asiaeorientalis	False	RefSeq
GCA_013397415.1	Neopipo_cinnamomea	False	GenBank
GCF_033783945.1	Neopsephotus_bourkii	False	RefSeq
GCA_001675575.1	Neotoma_lepida	False	GenBank
GCF_033978685.3	Nerophis_lumbriciformis	False	RefSeq
GCF_033978795.1	Nerophis_ophidion	False	RefSeq
GCA_013398715.1	Nesospiza_acunhae	False	GenBank
GCF_000696875.1	Nestor_notabilis	False	RefSeq
GCA_014281875.1	Nibea_albiflora	False	GenBank
GCA_013400495.1	Nicator_chloris	False	GenBank
GCF_000708225.1	Nipponia_nippon	False	RefSeq
GCF_006542625.1	Nomascus_leucogenys	False	RefSeq
GCF_028372415.1	Notamacropus_eugenii	False	RefSeq
GCF_900518725.1	Notechis_scutatus	False	RefSeq
GCF_043380555.1	Nothobranchius_furzeri	False	RefSeq
GCA_013398735.1	Nothocercus_julius	False	GenBank
GCA_013398345.1	Nothocercus_nigrocapillus	False	GenBank
GCA_013398335.1	Nothoprocta_ornata	False	GenBank
GCA_013398315.1	Nothoprocta_pentlandii	False	GenBank
GCF_003342845.1	Nothoprocta_perdicaria	False	RefSeq
GCA_013398075.1	Notiomystis_cincta	False	GenBank
GCF_009762535.1	Notolabrus_celidotus	False	RefSeq
GCF_000735185.1	Notothenia_coriiceps	False	RefSeq
GCF_964106895.1	Numenius_arquata	False	RefSeq
GCF_002078875.1	Numida_meleagris	False	RefSeq
GCF_905146905.1	Nyctereutes_procyonoides	False	RefSeq
GCA_013396595.1	Nyctibius_bracteatus	False	GenBank
GCF_013368605.1	Nyctibius_grandis	False	RefSeq
GCF_027406575.1	Nycticebus_coucang	False	RefSeq
GCA_013400055.1	Nycticryphes_semicollaris	False	GenBank
GCA_013399395.1	Nyctiprogne_leucopyga	False	GenBank
GCA_013396615.1	Oceanites_oceanicus	False	GenBank
GCA_013397025.1	Oceanodroma_tethys	False	GenBank
GCF_017591425.1	Ochotona_curzoniae	False	RefSeq
GCF_030435755.1	Ochotona_princeps	False	RefSeq
GCF_000260255.1	Octodon_degus	False	RefSeq
GCF_000321225.1	Odobenus_rosmarus_divergens	False	RefSeq
GCF_023699985.2	Odocoileus_virginianus	False	RefSeq
GCF_002102435.1	Odocoileus_virginianus_texanus	False	RefSeq
GCF_027942865.1	Odontesthes_bonariensis	False	RefSeq
GCA_013399175.1	Odontophorus_gujanensis	False	GenBank
GCF_029582105.1	Oenanthe_melanoleuca	False	RefSeq
GCA_013399995.1	Oenanthe_oenanthe	False	GenBank
GCF_045791955.1	Oncorhynchus_clarkii_lewisi	False	RefSeq
GCF_021184085.1	Oncorhynchus_gorbuscha	False	RefSeq
GCF_023373465.1	Oncorhynchus_keta	False	RefSeq
GCF_002021735.2	Oncorhynchus_kisutch	False	RefSeq
GCF_036934945.1	Oncorhynchus_masou_masou	False	RefSeq
GCF_013265735.2	Oncorhynchus_mykiss	False	RefSeq
GCF_034236695.1	Oncorhynchus_nerka	False	RefSeq
GCF_018296145.1	Oncorhynchus_tshawytscha	False	RefSeq
GCF_903995425.1	Onychomys_torridus	False	RefSeq
GCA_013397825.1	Onychorhynchus_coronatus	False	GenBank
GCF_012432095.1	Onychostoma_macrolepis	False	RefSeq
GCF_017590055.1	Onychostruthus_taczanowskii	False	RefSeq
GCA_000516915.1	Ophiophagus_hannah	False	GenBank
GCF_030867145.1	Opisthocomus_hoazin	False	RefSeq
GCF_937001465.1	Orcinus_orca	False	RefSeq
GCA_013398015.1	Oreocharis_arfaki	False	GenBank
GCF_013358895.1	Oreochromis_aureus	False	RefSeq
GCF_001858045.2	Oreochromis_niloticus	False	RefSeq
GCA_013400995.1	Oreotrochilus_melanogaster	False	GenBank
GCA_013397895.1	Origma_solitaria	False	GenBank
GCA_013400235.1	Oriolus_oriolus	False	GenBank
GCF_004115215.2	Ornithorhynchus_anatinus	False	RefSeq
GCA_013397795.1	Orthonyx_spaldingii	False	GenBank
GCF_000298275.1	Orycteropus_afer_afer	False	RefSeq
GCF_964237555.1	Oryctolagus_cuniculus	False	RefSeq
GCF_014754425.2	Oryx_dammah	False	RefSeq
GCA_003999625.1	Oryzias_javanicus	False	GenBank
GCF_002234675.1	Oryzias_latipes	False	RefSeq
GCF_002922805.2	Oryzias_melastigma	False	RefSeq
GCF_963692335.1	Osmerus_eperlanus	False	RefSeq
GCF_038355195.1	Osmerus_mordax	False	RefSeq
GCF_000181295.1	Otolemur_garnettii	False	RefSeq
GCA_041156055.1	Ovibos_moschatus	False	GenBank
GCA_028583565.1	Ovis_ammon_polii	False	GenBank
GCA_023701675.1	Ovis_ammon_polii_x_Ovis_aries	False	GenBank
GCF_016772045.2	Ovis_aries	False	RefSeq
GCF_000765115.1	Ovis_aries_musimon	False	RefSeq
GCF_042477335.2	Ovis_canadensis	False	RefSeq
GCA_013400675.1	Oxylabes_madagascariensis	False	GenBank
GCA_013399855.1	Oxyruncus_cristatus	False	GenBank
GCF_011077185.1	Oxyura_jamaicensis	False	RefSeq
GCA_013397055.1	Pachycephala_philippinensis	True	GenBank
GCA_013397135.1	Pachyramphus_minor	False	GenBank
GCA_044885175.1	Pagothenia_borchgrevinki	True	GenBank
GCF_040436345.1	Pagrus_major	False	RefSeq
GCA_013399365.1	Pampusana_beccarii	False	GenBank
GCF_029289425.2	Pan_paniscus	False	RefSeq
GCF_028858775.2	Pan_troglodytes	False	RefSeq
GCA_013401275.1	Pandion_haliaetus	False	GenBank
GCA_022758105.1	Pangasianodon_gigas	False	GenBank
GCF_027358585.1	Pangasianodon_hypophthalmus	False	RefSeq
GCA_022985145.1	Pangasius_djambal	False	GenBank
GCF_018350215.1	Panthera_leo	False	RefSeq
GCF_028533385.1	Panthera_onca	False	RefSeq
GCF_024362965.1	Panthera_pardus	False	RefSeq
GCF_018350195.1	Panthera_tigris	False	RefSeq
GCF_000464555.1	Panthera_tigris_altaica	False	RefSeq
GCF_023721935.1	Panthera_uncia	False	RefSeq
GCF_029531705.1	Pantherophis_guttatus	False	RefSeq
GCF_000400835.1	Pantholops_hodgsonii	False	RefSeq
GCA_013398035.1	Panurus_biarmicus	False	GenBank
GCF_008728515.1	Papio_anubis	False	RefSeq
GCF_024713975.1	Paralichthys_olivaceus	False	RefSeq
GCF_900634625.1	Parambassis_ranga	False	RefSeq
GCF_030506205.2	Paramisgurnus_dabryanus	False	RefSeq
GCF_048594095.1	Paramormyrops_kingsleyae	False	RefSeq
GCA_013400915.1	Pardalotus_punctatus	False	GenBank
GCF_049243985.1	Paroedura_picta	False	RefSeq
GCF_001522545.3	Parus_major	False	RefSeq
GCF_036417665.1	Passer_domesticus	False	RefSeq
GCF_014805655.1	Passer_montanus	False	RefSeq
GCA_013401095.1	Passerina_amoena	False	GenBank
GCF_037038585.1	Patagioenas_fasciata	False	RefSeq
GCA_002029285.1	Patagioenas_fasciata_monilis	False	GenBank
GCA_013398155.1	Pedionomus_torquatus	False	GenBank
GCA_013400755.1	Pelecanoides_urinatrix	False	GenBank
GCF_030463565.1	Pelecanus_crispus	False	RefSeq
GCF_036321145.2	Pelmatolapia_mariae	False	RefSeq
GCA_933207985.1	Pelobates_cultripes	False	GenBank
GCF_036172605.1	Pelobates_fuscus	False	RefSeq
GCF_049634645.1	Pelodiscus_sinensis	False	RefSeq
GCF_042242105.1	Pempheris_klunzingeri	False	RefSeq
GCA_013396635.1	Penelope_pileata	False	GenBank
GCF_004354835.1	Perca_flavescens	False	RefSeq
GCF_010015445.1	Perca_fluviatilis	False	RefSeq
GCF_009829125.3	Periophthalmus_magnuspinnatus	False	RefSeq
GCF_023159225.1	Perognathus_longimembris_pacificus	False	RefSeq
GCF_007827085.1	Peromyscus_californicus_insignis	False	RefSeq
GCF_949786415.1	Peromyscus_eremicus	False	RefSeq
GCF_004664715.2	Peromyscus_leucopus	False	RefSeq
GCF_049852395.1	Peromyscus_maniculatus_bairdii	False	RefSeq
GCF_028583685.1	Petaurus_breviceps_papuanus	False	RefSeq
GCF_048934315.1	Petromyzon_marinus	False	RefSeq
GCA_013400575.1	Peucedramus_taeniatus	False	GenBank
GCF_033815535.1	Pezoporus_flaviventris	False	RefSeq
GCF_034315485.1	Pezoporus_occidentalis	False	RefSeq
GCF_028554395.1	Pezoporus_wallicus	False	RefSeq
GCF_016906955.1	Phacochoerus_africanus	False	RefSeq
GCF_032191515.1	Phaenicophaeus_curvirostris	False	RefSeq
GCF_000687285.1	Phaethon_lepturus	False	RefSeq
GCA_013399535.1	Phaetusa_simplex	False	GenBank
GCA_013400175.1	Phainopepla_nitens	False	GenBank
GCF_949628215.1	Phalacrocorax_aristotelis	False	RefSeq
GCF_963921805.1	Phalacrocorax_carbo	False	RefSeq
GCF_002099425.1	Phascolarctos_cinereus	False	RefSeq
GCF_004143745.1	Phasianus_colchicus	False	RefSeq
GCA_013398405.1	Pheucticus_melanocephalus	False	GenBank
GCF_004348235.1	Phoca_vitulina	False	RefSeq
GCF_963924675.1	Phocoena_phocoena	False	RefSeq
GCF_008692025.1	Phocoena_sinus	False	RefSeq
GCF_943737965.1	Phodopus_roborovskii	False	RefSeq
GCA_000687265.1	Phoenicopterus_ruber_ruber	False	GenBank
GCA_037504845.1	Phoxinus_phoxinus	False	GenBank
GCA_029282475.1	Phrynocephalus_forsythii	False	GenBank
GCA_020142125.1	Phrynosoma_platyrhinos	False	GenBank
GCF_024500275.1	Phycodurus_eques	False	RefSeq
GCF_046119375.1	Phyllobates_terribilis	True	RefSeq
GCF_024500385.1	Phyllopteryx_taeniolatus	False	RefSeq
GCF_004126475.2	Phyllostomus_discolor	False	RefSeq
GCF_019186645.2	Phyllostomus_hastatus	False	RefSeq
GCF_002837175.3	Physeter_macrocephalus	False	RefSeq
GCA_013389865.1	Piaya_cayana	False	GenBank
GCA_013390045.1	Picathartes_gymnocephalus	False	GenBank
GCF_002776525.5	Piliocolobus_tephrosceles	False	RefSeq
GCF_016745375.1	Pimephales_promelas	False	RefSeq
GCF_014108245.1	Pipistrellus_kuhlii	False	RefSeq
GCA_963693515.1	Pipistrellus_nathusii	False	GenBank
GCF_003945595.2	Pipra_filicauda	False	RefSeq
GCA_013399295.1	Piprites_chloris	False	GenBank
GCA_029286575.1	Pitangus_sulphuratus	False	GenBank
GCF_047495875.1	Pithys_albifrons_albifrons	False	RefSeq
GCA_013390025.1	Pitta_sordida	False	GenBank
GCF_029215685.1	Pituophis_catenifer_annectens	False	RefSeq
GCF_949316205.1	Platichthys_flesus	False	RefSeq
GCA_013397175.1	Platysteira_castanea	False	GenBank
GCA_003942145.1	Platysternon_megacephalum	False	GenBank
GCF_008729295.1	Plectropomus_leopardus	False	RefSeq
GCA_040437455.1	Plecturocebus_cupreus	False	GenBank
GCF_031143425.1	Pleurodeles_waltl	True	RefSeq
GCF_947347685.1	Pleuronectes_platessa	False	RefSeq
GCA_013399945.1	Ploceus_nigricollis	False	GenBank
GCA_013400795.1	Pluvianellus_socialis	False	GenBank
GCA_947686815.1	Podarcis_lilfordi	False	GenBank
GCF_004329235.1	Podarcis_muralis	False	RefSeq
GCF_027172205.1	Podarcis_raffonei	False	RefSeq
GCA_013399755.1	Podargus_strigoides	False	GenBank
GCA_000699545.1	Podiceps_cristatus	False	GenBank
GCA_013399565.1	Podilymbus_podiceps	False	GenBank
GCF_030490865.1	Poecile_atricapillus	False	RefSeq
GCF_000485575.1	Poecilia_formosa	False	RefSeq
GCF_001443285.1	Poecilia_latipinna	False	RefSeq
GCF_001443325.1	Poecilia_mexicana	False	RefSeq
GCF_000633615.1	Poecilia_reticulata	False	RefSeq
GCF_027474105.1	Poeciliopsis_prolifica	False	RefSeq
GCF_047335585.1	Pogona_vitticeps	False	RefSeq
GCF_015220805.1	Pogoniulus_pusillus	False	RefSeq
GCA_028583405.1	Pogonophryne_albipinna	False	GenBank
GCA_013397295.1	Polioptila_caerulea	False	GenBank
GCF_017654505.1	Polyodon_spathula	False	RefSeq
GCF_016835505.1	Polypterus_senegalus	False	RefSeq
GCA_013401195.1	Pomatorhinus_ruficollis	False	GenBank
GCA_013400735.1	Pomatostomus_ruficeps	False	GenBank
GCF_028885655.2	Pongo_abelii	False	RefSeq
GCF_028885625.2	Pongo_pygmaeus	False	RefSeq
GCA_011754075.1	Pontoporia_blainvillei	False	GenBank
GCF_021018805.1	Prinia_subflava	False	RefSeq
GCF_016509475.1	Prionailurus_bengalensis	False	RefSeq
GCF_022837055.1	Prionailurus_viverrinus	False	RefSeq
GCA_965278355.2	Pristimantis_euphronides	False	GenBank
GCF_044704955.1	Pristiophorus_japonicus	False	RefSeq
GCF_009764475.1	Pristis_pectinata	False	RefSeq
GCA_013397665.1	Probosciger_aterrimus	False	GenBank
GCA_024036415.1	Prochilodus_magdalenae	False	GenBank
GCA_013398275.1	Promerops_cafer	False	GenBank
GCF_000956105.1	Propithecus_coquereli	False	RefSeq
GCF_001527695.2	Protobothrops_mucrosquamatus	False	RefSeq
GCF_019279795.1	Protopterus_annectens	True	RefSeq
GCA_013400715.1	Prunella_fulvescens	False	GenBank
GCA_013398875.1	Prunella_himalayana	False	GenBank
GCF_907164565.1	Psammomys_obesus	False	RefSeq
GCF_902827115.2	Pseudochaenichthys_georgianus	False	RefSeq
GCF_029220125.1	Pseudoliparis_swirei	False	RefSeq
GCF_900518735.1	Pseudonaja_textilis	False	RefSeq
GCF_028390025.1	Pseudophryne_corroboree	True	RefSeq
GCF_036250125.1	Pseudopipra_pipra	False	RefSeq
GCF_000331425.1	Pseudopodoces_humilis	False	RefSeq
GCF_024679245.1	Pseudorasbora_parva	False	RefSeq
GCF_039906515.1	Pseudorca_crassidens	False	RefSeq
GCA_013396835.1	Psilopogon_haemacephalus	False	GenBank
GCA_013399095.1	Psophia_crepitans	False	GenBank
GCA_013397535.1	Pterocles_burchelli	False	GenBank
GCF_000699245.1	Pterocles_gutturalis	False	RefSeq
GCF_021234165.1	Pteronotus_mesoamericanus	False	RefSeq
GCF_000325575.1	Pteropus_alecto	False	RefSeq
GCF_000151845.1	Pteropus_vampyrus	False	RefSeq
GCA_013401235.1	Pteruthius_melanotis	False	GenBank
GCA_013397565.1	Ptilonorhynchus_violaceus	False	GenBank
GCA_013396485.1	Ptilorrhoa_leucosticta	False	GenBank
GCF_003327715.1	Puma_concolor	False	RefSeq
GCF_000239375.1	Pundamilia_nyererei	False	RefSeq
GCF_949316345.1	Pungitius_pungitius	False	RefSeq
GCA_049949165.1	Pungitius_sinensis	False	GenBank
GCF_018831695.1	Puntigrus_tetrazona	False	RefSeq
GCA_013400435.1	Pycnonotus_jocosus	False	GenBank
GCA_047655245.1	Pygathrix_nigripes	False	GenBank
GCF_015220715.1	Pygocentrus_nattereri	False	RefSeq
GCF_000699105.1	Pygoscelis_adeliae	False	RefSeq
GCA_010078415.1	Pygoscelis_antarcticus	False	GenBank
GCA_030674165.1	Pygoscelis_papua	False	GenBank
GCF_017590135.1	Pyrgilauda_ruficollis	False	RefSeq
GCF_000186305.1	Python_bivittatus	False	RefSeq
GCF_032062135.1	Pyxicephalus_adspersus	False	RefSeq
GCA_013399035.1	Quiscalus_mexicanus	False	GenBank
GCA_013399055.1	Ramphastos_sulfuratus	False	GenBank
GCF_905171775.1	Rana_temporaria	False	RefSeq
GCA_949782905.1	Rangifer_tarandus_platyrhynchus	False	GenBank
GCF_032444005.1	Ranitomeya_imitator	True	RefSeq
GCF_051348905.1	Ranitomeya_variabilis	True	RefSeq
GCF_036323735.1	Rattus_norvegicus	False	RefSeq
GCF_011064425.1	Rattus_rattus	False	RefSeq
GCA_013396955.1	Regulus_satrapa	False	GenBank
GCA_013397075.1	Rhabdornis_inornatus	False	GenBank
GCA_013400275.1	Rhadina_sibilatrix	False	GenBank
GCA_013397725.1	Rhagologus_leucostigma	False	GenBank
GCF_028389875.1	Rhea_pennata	False	RefSeq
GCF_901001135.1	Rhinatrema_bivittatum	False	RefSeq
GCF_021869965.1	Rhincodon_typus	False	RefSeq
GCF_030035675.1	Rhineura_floridana	False	RefSeq
GCF_029890125.1	Rhinichthys_klamathensis_goyatoka	False	RefSeq
GCF_050947455.1	Rhinoderma_darwinii	False	RefSeq
GCF_004115265.2	Rhinolophus_ferrumequinum	False	RefSeq
GCF_036562045.2	Rhinolophus_sinicus	False	RefSeq
GCF_001698545.2	Rhinopithecus_bieti	False	RefSeq
GCF_007565055.1	Rhinopithecus_roxellana	False	RefSeq
GCA_013400115.1	Rhinopomastus_cyanomelas	False	GenBank
GCA_013400135.1	Rhinoptilus_africanus	False	GenBank
GCA_013399225.1	Rhipidura_dahli	False	GenBank
GCA_013396575.1	Rhodinocichla_rosea	False	GenBank
GCA_013398095.1	Rhynochetos_jubatus	False	GenBank
GCF_028500815.1	Rissa_tridactyla	False	RefSeq
GCA_013399305.1	Rostratula_benghalensis	False	GenBank
GCF_014176215.1	Rousettus_aegyptiacus	False	RefSeq
GCA_013400035.1	Rynchops_niger	False	GenBank
GCF_036850765.1	Saccopteryx_bilineata	False	RefSeq
GCF_036850995.1	Saccopteryx_leptura	False	RefSeq
GCA_013399415.1	Sagittarius_serpentarius	False	GenBank
GCF_003676395.1	Sagmatias_obliquidens	False	RefSeq
GCA_031835075.1	Saguinus_oedipus	False	GenBank
GCF_048565385.1	Saimiri_boliviensis	False	RefSeq
GCF_000235385.1	Saimiri_boliviensis_boliviensis	False	RefSeq
GCA_013396695.1	Sakesphorus_luctuosus	False	GenBank
GCF_902148845.1	Salarias_fasciatus	False	RefSeq
GCF_030463535.1	Salminus_brasiliensis	False	RefSeq
GCF_905237065.1	Salmo_salar	False	RefSeq
GCF_901001165.1	Salmo_trutta	False	RefSeq
GCF_045679555.1	Salvelinus_alpinus	False	RefSeq
GCF_029448725.1	Salvelinus_fontinalis	False	RefSeq
GCF_016432855.1	Salvelinus_namaycush	False	RefSeq
GCF_002910315.2	Salvelinus_sp._IW2-2015	False	RefSeq
GCF_008315115.2	Sander_lucioperca	False	RefSeq
GCF_009761245.1	Sapajus_apella	False	RefSeq
GCA_013398745.1	Sapayoa_aenigma	False	GenBank
GCF_902635505.1	Sarcophilus_harrisii	False	RefSeq
GCF_963854185.1	Sardina_pilchardus	False	RefSeq
GCA_046562855.1	Sarotherodon_galilaeus	False	GenBank
GCF_020382885.2	Scatophagus_argus	False	RefSeq
GCF_019175285.1	Sceloporus_undulatus	False	RefSeq
GCF_902686445.1	Sciurus_carolinensis	False	RefSeq
GCF_900964775.1	Scleropages_formosus	False	RefSeq
GCA_013396755.1	Sclerurus_mexicanus	False	GenBank
GCF_027409825.1	Scomber_japonicus	False	RefSeq
GCF_963691925.1	Scomber_scombrus	False	RefSeq
GCF_022379125.1	Scophthalmus_maximus	False	RefSeq
GCA_013400535.1	Scopus_umbretta	False	GenBank
GCA_023238725.1	Scortum_barcoo	False	GenBank
GCA_049901635.1	Scotinomys_teguina	False	GenBank
GCF_902713615.1	Scyliorhinus_canicula	False	RefSeq
GCF_047496885.1	Scyliorhinus_torazame	False	RefSeq
GCA_013400415.1	Scytalopus_superciliaris	False	GenBank
GCF_043250625.1	Sebastes_fasciatus	False	RefSeq
GCF_015220745.1	Sebastes_umbrosus	False	RefSeq
GCF_022749685.1	Semicossyphus_pulcher	False	RefSeq
GCA_047655295.1	Semnopithecus_entellus	False	GenBank
GCA_013399775.1	Semnornis_frantzii	False	GenBank
GCA_013399895.1	Serilophus_lunatus	False	GenBank
GCF_022539315.1	Serinus_canaria	False	RefSeq
GCF_021018895.1	Seriola_aureovittata	False	RefSeq
GCF_002260705.1	Seriola_dumerili	False	RefSeq
GCF_002814215.2	Seriola_lalandi_dorsalis	False	RefSeq
GCA_051861685.1	Serrasalmus_rhombeus	False	GenBank
GCA_013399655.1	Setophaga_kirtlandii	False	GenBank
GCA_041721565.1	Sigmodon_hispidus	False	GenBank
GCA_024362625.1	Silurus_asotus	False	GenBank
GCF_014805685.1	Silurus_meridionalis	False	RefSeq
GCF_900408965.1	Simochromis_diagramma	False	RefSeq
GCF_020085105.1	Siniperca_chuatsi	False	RefSeq
GCF_001515605.1	Sinocyclocheilus_anshuiensis	False	RefSeq
GCF_001515645.1	Sinocyclocheilus_grahami	False	RefSeq
GCF_001515625.1	Sinocyclocheilus_rhinocerous	False	RefSeq
GCA_013397395.1	Sinosuthora_webbiana	False	GenBank
GCF_051911475.1	Siphateles_boraxobius	False	RefSeq
GCA_013400255.1	Sitta_europaea	False	GenBank
GCF_048593235.1	Sminthopsis_crassicaudata	False	RefSeq
GCA_013396465.1	Smithornis_capensis	False	GenBank
GCA_032199065.1	Smutsia_gigantea	False	GenBank
GCF_019176455.1	Solea_senegalensis	False	RefSeq
GCF_958295425.1	Solea_solea	False	RefSeq
GCF_027595985.1	Sorex_araneus	False	RefSeq
GCF_029834395.1	Sorex_fumeus	False	RefSeq
GCA_003521335.2	Sousa_chinensis	False	GenBank
GCF_900880675.1	Sparus_aurata	False	RefSeq
GCF_027358695.1	Spea_bombifrons	False	RefSeq
GCF_902148855.1	Sphaeramia_orbicularis	False	RefSeq
GCF_021028975.2	Sphaerodactylus_townsendi	True	RefSeq
GCA_010077935.1	Spheniscus_demersus	False	GenBank
GCA_010076325.1	Spheniscus_humboldti	False	GenBank
GCA_010076225.1	Spheniscus_magellanicus	False	GenBank
GCA_010077915.1	Spheniscus_mendiculus	False	GenBank
GCA_013399215.1	Spizaetus_tyrannus	False	GenBank
GCA_013401375.1	Spizella_passerina	False	GenBank
GCA_951230385.1	Staurois_parvus	False	GenBank
GCA_013398225.1	Steatornis_caripensis	False	GenBank
GCF_000690725.1	Stegastes_partitus	False	RefSeq
GCF_030684315.1	Stegostoma_tigrinum	False	RefSeq
GCA_013396915.1	Stercorarius_parasiticus	False	GenBank
GCA_013397095.1	Sterrhoptilus_dennistouni	False	GenBank
GCF_004027225.2	Strigops_habroptila	False	RefSeq
GCF_031877795.1	Strix_aluco	False	RefSeq
GCF_047716275.1	Strix_uralensis	False	RefSeq
GCA_013397865.1	Struthidea_cinerea	False	GenBank
GCF_040807025.1	Struthio_camelus	False	RefSeq
GCF_000698965.1	Struthio_camelus_australis	False	RefSeq
GCF_014824575.3	Sturnira_hondurensis	False	RefSeq
GCF_001447265.1	Sturnus_vulgaris	False	RefSeq
GCA_013389905.1	Sula_dactylatra	False	GenBank
GCF_024139225.1	Suncus_etruscus	False	RefSeq
GCF_006229205.1	Suricata_suricatta	False	RefSeq
GCF_000003025.6	Sus_scrofa	False	RefSeq
GCF_009819655.1	Sylvia_atricapilla	False	RefSeq
GCA_013400015.1	Sylvia_borin	False	GenBank
GCA_013399515.1	Sylvietta_virens	False	GenBank
GCF_028878055.3	Symphalangus_syndactylus	False	RefSeq
GCA_029718625.1	Synaphobranchus_kaupii	False	GenBank
GCF_027744825.2	Synchiropus_splendidus	False	RefSeq
GCF_019802595.1	Syngnathoides_biaculeatus	False	RefSeq
GCF_901709675.1	Syngnathus_acus	False	RefSeq
GCF_024217435.2	Syngnathus_scovelli	False	RefSeq
GCF_033458585.1	Syngnathus_typhle	False	RefSeq
GCA_013400615.1	Syrrhaptes_paradoxus	False	GenBank
GCA_013396555.1	Tachuris_rubrigastra	False	GenBank
GCF_015852505.1	Tachyglossus_aculeatus	False	RefSeq
GCF_022655615.1	Tachysurus_fulvidraco	False	RefSeq
GCF_030014155.1	Tachysurus_vachellii	False	RefSeq
GCF_048771995.1	Taeniopygia_guttata	False	RefSeq
GCA_004026145.2	Takifugu_bimaculatus	False	GenBank
GCF_003711565.1	Takifugu_flavidus	False	RefSeq
GCF_901000725.2	Takifugu_rubripes	False	RefSeq
GCF_014898055.3	Talpa_occidentalis	False	RefSeq
GCF_023851605.1	Tamandua_tetradactyla	False	RefSeq
GCF_000709365.1	Tauraco_erythrolophus	False	RefSeq
GCF_050624435.1	Tenrec_ecaudatus	False	RefSeq
GCF_002925995.2	Terrapene_triunguis	False	RefSeq
GCA_000180735.1	Tetraodon_nigroviridis	False	GenBank
GCA_013400895.1	Thalassarche_chlororhynchos	False	GenBank
GCF_902500255.1	Thalassophryne_amazonica	False	RefSeq
GCF_009769535.1	Thamnophis_elegans	False	RefSeq
GCF_001077635.1	Thamnophis_sirtalis	False	RefSeq
GCF_003255815.1	Theropithecus_gelada	False	RefSeq
GCA_013400375.1	Thinocorus_orbignyianus	False	GenBank
GCA_013397245.1	Thryothorus_ludovicianus	False	GenBank
GCF_914725855.1	Thunnus_albacares	False	RefSeq
GCF_910596095.1	Thunnus_maccoyii	False	RefSeq
GCF_963924715.1	Thunnus_thynnus	False	RefSeq
GCA_013390105.1	Tichodroma_muraria	False	GenBank
GCF_035046505.1	Tiliqua_scincoides	False	RefSeq
GCF_000705375.1	Tinamus_guttatus	False	RefSeq
GCA_013389965.1	Todus_mexicanus	False	GenBank
GCA_013397375.1	Toxostoma_redivivum	False	GenBank
GCF_017976425.1	Toxotes_jaculatrix	False	RefSeq
GCF_013100865.1	Trachemys_scripta_elegans	False	RefSeq
GCF_046630095.1	Trachinotus_anak	False	RefSeq
GCF_009764315.1	Trachypithecus_francoisi	False	RefSeq
GCF_902827165.1	Trematomus_bernacchii	False	RefSeq
GCF_000243295.1	Trichechus_manatus_latirostris	False	RefSeq
GCA_013400475.1	Tricholaema_leucomelas	False	GenBank
GCF_030014385.1	Trichomycterus_rosablanca	False	RefSeq
GCF_011100635.1	Trichosurus_vulpecula	False	RefSeq
GCF_015846415.1	Triplophysa_dalaica	False	RefSeq
GCF_024868665.1	Triplophysa_rosa	False	RefSeq
GCA_008369825.1	Triplophysa_tibetana	False	GenBank
GCA_013399275.1	Trogon_melanurus	False	GenBank
GCF_000334495.1	Tupaia_chinensis	False	RefSeq
GCA_013186435.1	Turdus_rufiventris	False	GenBank
GCA_013400935.1	Turnix_velox	False	GenBank
GCF_011762595.2	Tursiops_truncatus	False	RefSeq
GCF_026119805.1	Tympanuchus_pallidicinctus	False	RefSeq
GCA_013399735.1	Tyrannus_savana	False	GenBank
GCF_018691265.1	Tyto_alba	False	RefSeq
GCF_902150015.1	Tyto_alba_alba	False	RefSeq
GCA_040894045.1	Umbra_pygmaea	False	GenBank
GCA_013397515.1	Upupa_epops	False	GenBank
GCA_013401055.1	Uria_aalge	False	GenBank
GCF_003426925.1	Urocitellus_parryii	False	RefSeq
GCA_013401255.1	Urocolius_indicus	False	GenBank
GCA_013397555.1	Urocynchramus_pylzowi	False	GenBank
GCF_020975775.1	Ursus_americanus	False	RefSeq
GCF_023065955.2	Ursus_arctos	False	RefSeq
GCF_003584765.2	Ursus_arctos_horribilis	False	RefSeq
GCF_017311325.1	Ursus_maritimus	False	RefSeq
GCF_004798865.1	Varanus_komodoensis	False	RefSeq
GCF_048564905.1	Vicugna_pacos	False	RefSeq
GCF_026979565.1	Vidua_chalybeata	False	RefSeq
GCF_024509145.1	Vidua_macroura	False	RefSeq
GCA_013396875.1	Vireo_altiloquus	False	GenBank
GCF_900497805.2	Vombatus_ursinus	False	RefSeq
GCF_018345385.1	Vulpes_lagopus	False	RefSeq
GCF_048418805.1	Vulpes_vulpes	False	RefSeq
GCA_029286905.1	Willisornis_vidua	False	GenBank
GCA_040091335.1	Xenoophorus_captivus	False	GenBank
GCF_017654675.1	Xenopus_laevis	False	RefSeq
GCF_000004195.4	Xenopus_tropicalis	False	RefSeq
GCA_040091345.1	Xenotaenia_resolanae	False	GenBank
GCF_016859285.1	Xiphias_gladius	False	RefSeq
GCF_001444195.1	Xiphophorus_couchianus	False	RefSeq
GCF_003331165.1	Xiphophorus_hellerii	False	RefSeq
GCF_002775205.1	Xiphophorus_maculatus	False	RefSeq
GCA_013401175.1	Xiphorhynchus_elegans	False	GenBank
GCF_025860055.1	Xyrauchen_texanus	False	RefSeq
GCA_962446985.1	Xyrichtys_novacula	False	GenBank
GCF_009762305.2	Zalophus_californianus	False	RefSeq
GCA_013400835.1	Zapornia_atra	False	GenBank
GCA_040110945.1	Zoarces_viviparus	False	GenBank
GCF_047830755.1	Zonotrichia_albicollis	False	RefSeq
GCF_028769735.1	Zonotrichia_leucophrys_gambelii	False	RefSeq
GCF_963506605.1	Zootoca_vivipara	False	RefSeq
GCA_007252995.1	Zosterops_borbonicus	False	GenBank
GCA_013399795.1	Zosterops_hypoxanthus	False	GenBank
